# Supplementary material for: Identifying Risk Factors for Lower Reproductive Tract Infections among Women Using Reusable Absorbents in Odisha, India
Source: Int J Environ Res Public Health. 2021 Apr 29;18(9):4778. doi: 10.3390/ijerph18094778 (PMC8124764; doi:10.3390/ijerph18094778)
Supplement: Supplementary file 1 [file ijerph-18-04778-s001.zip]

Archive with 1 entries (1 files):
- ijerph-1127873-supplementary.pdf
